# Supplementary material for: Strain Sensor-Inserted Microchannel for Gas Viscosity Measurement
Source: Biosensors (Basel). 2023 Jan 1;13(1):76. doi: 10.3390/bios13010076 (PMC9855327; doi:10.3390/bios13010076)
Supplement: Supplementary file 1 [file biosensors-13-00076-s001.zip]

Archive with 1 entries (1 files):
- biosensors-2000090-supplementary.pdf
